# Supplementary material for: Prognostic Impacts of LL-37 in Relation to Lipid Profiles of Patients with Myocardial Infarction: A Prospective Cohort Study
Source: Biomolecules. 2022 Oct 14;12(10):1482. doi: 10.3390/biom12101482 (PMC9599865; doi:10.3390/biom12101482)
Supplement: Supplementary file 1 [file biomolecules-12-01482-s001.zip]

Archive with 1 entries (1 files):
- biomolecules-1909800-supplementary.pdf
